# Supplementary material for: Opioid-Modulated Receptor Localization and Erk1/2 Phosphorylation in Cells Coexpressing μ-Opioid and Nociceptin Receptors
Source: Int J Mol Sci. 2023 Jan 5;24(2):1048. doi: 10.3390/ijms24021048 (PMC9865058; doi:10.3390/ijms24021048)
Supplement: Supplementary file 1 [file ijms-24-01048-s001.zip]

Archive with 1 entries (1 files):
- ijms-2052014-supplementary.pdf
